# Supplementary material for: Impact of High Light Intensity and Low Temperature on the Growth and Phenylpropanoid Profile of Azolla filiculoides
Source: Int J Mol Sci. 2023 May 10;24(10):8554. doi: 10.3390/ijms24108554 (PMC10218715; doi:10.3390/ijms24108554)
Supplement: Supplementary file 1 [file ijms-24-08554-s001.zip]

Archive with 1 entries (1 files):
- ijms-2322564-supplementary.pdf
